# Supplementary material for: Domains and Categories of Needs in Long-Term Follow-Up of Adult Cancer Survivors: A Scoping Review of Systematic Reviews
Source: Healthcare (Basel). 2024 May 22;12(11):1058. doi: 10.3390/healthcare12111058 (PMC11172118; doi:10.3390/healthcare12111058)
Supplement: Supplementary file 1 [file healthcare-12-01058-s001.zip]

Archive with 1 entries (1 files):
- healthcare-2957418-supplementary.pdf
